# Supplementary material for: Effect of Pore Size Distribution and Amination on Adsorption Capacities of Polymeric Adsorbents
Source: Molecules. 2021 Aug 30;26(17):5267. doi: 10.3390/molecules26175267 (PMC8433879; doi:10.3390/molecules26175267)
Supplement: Supplementary file 1 [file molecules-26-05267-s001.zip]

Archive with 1 entries (1 files):
- molecules-1322565-supplementary.pdf
